# Supplementary material for: Single-cell profiling reveals inflammatory polarization of human carotid versus femoral plaque leukocytes
Source: JCI Insight. 2023 Sep 8;8(17):e171359. doi: 10.1172/jci.insight.171359 (PMC10544225; doi:10.1172/jci.insight.171359)
Supplement: Supporting data values [file jciinsight-8-171359-s232.xlsx]

## Sheet: Fig1 proportions
Sample	Cluster 0	1	2	3 (B cells)	4 (Macs)	5 (Macs)	6	7	8	9	10	11	12	13	Total cells	B cell proportion	Macrophage proportion	NK cells proportion	Neutrophils proportion
Carotid 1 and 2	959	968	2540	59	532	2699	393	130	95	113	119	237	1	60	8905	0.00662549	0.36283	0.0441325	0.0145985
Carotid 3	4310	3018	615	24	88	41	89	205	156	225	32	4	7	2	8816	0.00272232	0.0146325	0.0100953	0.0232532
Carotid 4	3100	2721	782	165	3149	299	287	865	422	44	296	245	320	239	12934	0.0127571	0.266584	0.0221896	0.066878
Fem 1-3	184	201	593	61	94	379	137	2	23	238	0	88	1	1	2002	0.0304695	0.236264	0.0684316	0.000999001
Fem 4	593	986	85	378	127	16	270	11	16	14	4	34	33	20	2587	0.146115	0.0552764	0.104368	0.00425203
Fem 5	70	153	21	30	193	18	34	0	4	3	2	2	8	5	543	0.0552486	0.388582	0.0626151	0
Fem 6	4456	1992	312	435	201	77	514	311	121	123	183	34	41	20	8820	0.0493197	0.0315193	0.0582766	0.0352608
Fem 7	2708	1062	398	315	282	66	1184	294	205	48	65	66	28	18	6739	0.0467428	0.0516397	0.175694	0.0436267
Fem 8	2606	1291	85	3922	137	33	292	1213	115	7	51	9	20	84	9865	0.397567	0.0172326	0.0295996	0.12296
Fem 9	1899	1501	107	70	204	49	179	99	180	53	88	29	243	8	4709	0.0148652	0.0537269	0.0380123	0.0210236

## Sheet: Fig 3 4 6 7 single cell props
Myeloid proportions from single cell
Sample	Cluster 0	Cluster 1	Cluster 2	Cluster 3	Cluster 4	Cluster 5	Cluster 6	Cluster 7
Carotid 1 and 2	343	2721	125	119	258	125	22	4
Carotid 3	39	42	173	31	4	34	12	35
Carotid 4	3004	280	770	293	264	126	48	69
Fem 1-3	51	381	2	0	91	34	4	0
Fem 4	38	15	12	4	34	83	6	0
Fem 5	55	16	0	2	2	72	68	0
Fem 6	46	74	278	183	34	48	111	32
Fem 7	98	66	256	65	67	151	33	37
Fem 8	22	34	1141	52	9	71	44	70
Fem 9	57	46	95	88	29	47	103	4
Lymphoid proportions from single cell
Sample	Cluster 0	Cluster 1	Cluster 2	Cluster 3	Cluster 4	Cluster 5	Cluster 6	Cluster 7	Cluster 8
Carotid 1 and 2	891	110	1970	362	1648	0	57	93	56
Carotid 3	4211	3072	853	80	40	3	21	157	2
Carotid 4	2961	2441	131	285	1192	1	164	340	245
Fem 1-3	178	53	816	150	160	2	58	20	1
Fem 4	644	922	82	283	20	2	376	14	19
Fem 5	57	150	10	35	29	0	30	4	5
Fem 6	4438	1873	341	668	79	1	433	122	18
Fem 7	27763	991	370	1210	67	7	305	210	15
Fem 8	2615	1209	79	291	42	2737	1129	158	142
Fem 9	1917	1411	146	172	100	3	66	173	9

## Sheet: Fig 4 flow proportions
Fig 2 flow proportions
	%CCR2pos Macs in Macs
Carotid	57
Carotid	68.5
Carotid	64.7
Carotid	53.6
Carotid	76.2
Carotid	57.9
Carotid	73.7
Carotid	66.7
Carotid	88.9
Carotid	90.8
Carotid	87.5
Femoral	48.2
Femoral	32.7
Femoral	64.6
Femoral	66.7
Femoral	58.3
Femoral	48.1
Femoral	67.6
Femoral	60.1
Plaque location				CCR2 MFI Classical Mo		CCR2 MFI Intermediate Mo		CCR2 MFI Nonclassical Mo
RFA				12369		5071		1155
CA
RCA				13274		2462		1051
RCA				19172		4378		2777
LCA				10816		5070		169
LCA				10854		5196		4314
LCA				14541		6725		3207
RCA				7106		1121		309
LFA				16778		2479		336
CA
FA
RCA				16562		2819		162
LCA				13371		6847		1408
LCA				7641		4729		871
RFA				7216		10120		260
LFA				10194		5813		1039
LFA				8054		3126		468
CA
CA
RFA				3955		2221		232
LCA				6303		2375		-42.4
RFA				6852		2834		187
RFA				7541		2965		55.4
LCA

## Sheet: Fig 7 Flow proportions
PLAQUE specimens
cf	bp	cd3	cd11b	cd3_11b_sum	prop_cd8	prop_cd4
		% of all cells	% of all cells	% of all cells that were immune cells	Prop of all immune cells (CD3 & CD11b)
Femoral	Plaque	8.18	0.09	8.27	0.201935	0.736397
Carotid	Plaque	2.15	0	2.15	0.413953	0.539535
Carotid	Plaque	3.77	0.05	3.82	0.492147	0.374346
Carotid	Plaque	13.4	1.32	14.72	0.548913	0.324049
Carotid	Plaque	50	1.51	51.51	0.477577	0.452339
Carotid	Plaque	33.5	0.33	33.83	0.37245	0.55572
Carotid	Plaque	5.51	2.06	7.57	0.450462	0.207398
Carotid	Plaque	23	1.02	24.02	0.383847	0.474604
Femoral	Plaque	5.81	0.63	6.44	0.0714286	0.14441
Carotid	Plaque	10.8	0	10.8	0.216667	0.138889
Femoral	Plaque	24.7	0	24.7	0.0753036	0.0550607
Carotid	Plaque	28.1	2.92	31.02	0.22695	0.231464
Carotid	Plaque	14.9	3.24	18.14	0.22161	0.256891
Carotid	Plaque	36.4	0	36.4	0.225	0.176374
Femoral	Plaque	36	0.81	36.81	0.235262	0.172236
Femoral	Plaque	12.3	4.05	16.35	0.286239	0.376758
Femoral	Plaque	8.19	1.09	9.28	0.0571121	0.0344828
Carotid	Plaque	7.42	0	7.42	0.501348	0.334232
Carotid	Plaque	33.5	0	33.5	0.0447761	0.0468657
Femoral	Plaque	0.73	5.57	6.3	0.00174603	0.0952381
Carotid	Plaque	37.6	9.36	46.96	0.376917	0.206559
Femoral	Plaque	16.8	0.87	17.67	0.213356	0.416525
Femoral	Plaque	26.1	9.36	35.46	0.445572	0.161027
BLOOD Specimens
cf	bp	cd3	cd11b	cd3_11b_sum	prop_cd8	prop_cd4
		% of all cells	% of all cells	% of all cells that were immune cells
Femoral	Blood	27.2	7.7	34.9	0.082808	0.644699
Carotid	Blood	18.7	0	18.7	0.253476	0.716578
Carotid	Blood	43.5	1.32	44.82	0.457385	0.446229
Carotid	Blood	32.1	5.45	37.55	0.471372	0.274301
Carotid	Blood	90.4	1.57	91.97	0.549092	0.360987
Carotid	Blood	82.6	8.63	91.23	0.611641	0.20388
Carotid	Blood	58.8	2.76	61.56	0.622157	0.18681
Carotid	Blood	68.7	1.87	70.57	0.304662	0.528553
Femoral	Blood	13.9	11.7	25.6	0.136719	0.221094
Carotid	Blood	23.2	0	23.2	0.187931	0.422414
Femoral	Blood	30.9	0	30.9	0.378641	0.375405
Carotid	Blood	50.7	0.35	51.05	0.505387	0.303624
Carotid	Blood	41.5	13.7	55.2	0.129529	0.327899
Carotid	Blood	38.2	10.4	48.6	0.331276	0.166049
Carotid	Blood	48.7	0	48.7	0.548255	0.340862
Femoral	Blood	53.4	3.87	57.27	0.312555	0.127816
Femoral	Blood	25.8	10.3	36.1	0.160942	0.25097
Femoral	Blood	4.86	3.35	8.21	0.165652	0.0414129
Carotid	Blood	35.2	0	35.2	0.514205	0.375
Femoral	Blood	22.7	36	58.7	0.0245315	0.279387
Carotid	Blood	28.2	10.2	38.4	0.325521	0.214583
Femoral	Blood	43.8	15.5	59.3	0.156155	0.514334
Femoral	Blood	29.9	22.7	52.6	0.222433	0.193916

## Sheet: Fig 7 IHC B and T cell data
Plaque site	CD45 count	CD138 count	CD3 count	CD20 count	pct B Cells	pct T cells	Carotid 0 Fem 1	T cell proportion	Plasma cell proportion	Plasma to T cell ratio	B cell proportion	B cells divided by B plus T thus lymphoid
Femoral	68	4	22	4	0.0588235	0.323529	1	0.323529	0.0588235	0.181818	0.0588235	0.153846
Carotid	318	94	167	9	0.0283019	0.525157	0	0.525157	0.295597	0.562874	0.0283019	0.0511364
Carotid	65	0	39	0	0	0.6	0	0.6	0	0	0	0
Femoral	16	0	10	7	0.4375	0.625	1	0.625	0	0	0.4375	0.411765
Carotid	142	0	1	2	0.0140845	0.00704225	0	0.00704225	0	0	0.0140845	0.666667
Carotid	25	4	22	9	0.36	0.88	0	0.88	0.16	0.181818	0.36	0.290323
Carotid	308	80	146	36	0.116883	0.474026	0	0.474026	0.25974	0.547945	0.116883	0.197802
Femoral	137	34	72	0	0	0.525547	1	0.525547	0.248175	0.472222	0	0
Carotid	61	7	21	0	0	0.344262	0	0.344262	0.114754	0.333333	0	0
Femoral	18	1	6	0	0	0.333333	1	0.333333	0.0555556	0.166667	0	0
Femoral	433	15	143	278	0.642032	0.330254	1	0.330254	0.034642	0.104895	0.642032	0.660333
Carotid	186	125	34	7	0.0376344	0.182796	0	0.182796	0.672043	3.67647	0.0376344	0.170732
